# Supplementary material for: Liver fraction of circulating alkaline phosphatase is elevated in chronic kidney disease and associates with mortality in patients treated with haemodialysis
Source: Clin Kidney J. 2026 Mar 11;19(4):sfag078. doi: 10.1093/ckj/sfag078 (PMC13103662; doi:10.1093/ckj/sfag078)
Supplement: sfag078_Supplemental_Files [file sfag078_supplemental_files.zip]

Archive with 3 entries (3 files):
- Supplementary Tables_CKJ__ALPfractions.docx
- Suppl_Fig_S1_CauseOfDeath.pdf
- Suppl_Fig_S2_KM_G1-5D.pdf
